# Supplementary material for: Cannabidiol Induces Cell Death in Human Lung Cancer Cells and Cancer Stem Cells
Source: Pharmaceuticals (Basel). 2021 Nov 17;14(11):1169. doi: 10.3390/ph14111169 (PMC8624994; doi:10.3390/ph14111169)
Supplement: Supplementary file 1 [file pharmaceuticals-14-01169-s001.zip]

Archive with 1 entries (1 files):
- pharmaceuticals-1398938-supplementary.pdf
